# Supplementary material for: Gallic Acid: A Natural Phenolic Compound Exerting Antitumoral Activities in Colorectal Cancer via Interaction with G-Quadruplexes
Source: Cancers (Basel). 2022 May 26;14(11):2648. doi: 10.3390/cancers14112648 (PMC9179882; doi:10.3390/cancers14112648)
Supplement: Supplementary file 1 [file cancers-14-02648-s001.zip]

Archive with 1 entries (1 files):
- cancers-1732904-supplementary.pdf
